# Supplementary material for: Dental effects of enzyme replacement therapy in case of childhood-type hypophosphatasia
Source: BMC Oral Health. 2021 Jun 27;21:323. doi: 10.1186/s12903-021-01673-2 (PMC8237502; doi:10.1186/s12903-021-01673-2)
Supplement: Supplementary file 1 — Additional file 1. Dental age. Dental ages of incisors, first and second premolars, and second molars were evaluated from results obtained in a total of 8 panoramic radiography sessions. [file 12903_2021_1673_MOESM1_ESM.xlsx]

## Sheet: main
	Dental age									Dental age - Chronological age
	2015-07-27	2016-01-04	2016-04-04	2016-07-25	2017-04-03	2017-08-21	2018-04-02			2015-07-27	2016-01-04	2016-04-04	2016-07-25	2017-04-03	2017-08-21	2018-04-02			2015-07-27	2016-01-04	2016-04-04	2016-07-25	2017-04-03	2017-08-21	2018-04-02			0	1	2	3	4	5	6	7	8	9	10	11	12	13	14	15	16	17	18	19	20	21
LR7	6.7	7.4	7.4	9.7	9.7	11.2	12.1		LR7	-4.38333	-4.18333	-4.43333	-2.38333	-3.13333	-1.96667	-1.65		Dental age	8.51429	8.62857	9.1	9.77857	10.7286	11.0786	11.8786		Dental age		8.51429						8.62857			9.1			9.77857
LR5	6.1	6.1	7	8.5	9.7	9.7	12.1		LR5	-4.98333	-5.48333	-4.83333	-3.58333	-3.13333	-3.46667	-1.65		Chronological age	11.0833	11.5833	11.8333	12.0833	12.8333	13.1667	13.75		Chronological age		11.0833						11.5833			11.8333			12.0833
LR4	9.6	9.6	9.6	10.4	10.4	10.4	11.8		LR4	-1.48333	-1.98333	-2.23333	-1.68333	-2.43333	-2.76667	-1.95		Difference	2.56905	2.95476	2.73333	2.30476	2.10476	2.0881	1.87143		Difference		2.56905						2.95476			2.73333			2.30476
LR3	9.6	9.6	9.6	9.6	9.6	11.6	11.6		LR3	-1.48333	-1.98333	-2.23333	-2.48333	-3.23333	-1.56667	-2.15
LL3	9.6	9.6	9.6	9.6	11.6	11.6	11.6		LL3	-1.48333	-1.98333	-2.23333	-2.48333	-1.23333	-1.56667	-2.15												11Y	11Y1M						11Y7M			11Y10M		12Y	12Y1M
LL4	9.6	9.6	9.6	10.4	10.4	10.4	11.8		LL4	-1.48333	-1.98333	-2.23333	-1.68333	-2.43333	-2.76667	-1.95
LL5
LL7	6.7	6.7	7.4	7.4	9.7	9.7	11.2		LL7	-4.38333	-4.88333	-4.43333	-4.68333	-3.13333	-3.46667	-2.55
UR7	6.4	7.3	10.2	10.2	11.6	11.6	11.6		UR7	-4.68333	-4.28333	-1.63333	-1.88333	-1.23333	-1.56667	-2.15
UR5	9.9	9.9	9.9	9.9	11.3	11.3	12		UR5	-1.18333	-1.68333	-1.93333	-2.18333	-1.53333	-1.86667	-1.75				2015-07-27	2016-01-04	2016-04-04	2016-07-25	2017-04-03	2017-08-21
UR4	9.5	9.5	9.5	10.7	10.7	10.7	11.5		UR4	-1.58333	-2.08333	-2.33333	-1.38333	-2.13333	-2.46667	-2.25				0	0	0	0	0	0
UR3	9.8	9.8	9.8	9.8	12.3	12.3	13.6		UR3	-1.28333	-1.78333	-2.03333	-2.28333	-0.533333	-0.866667	-0.15
UL3	9.8	9.8	9.8	9.8	12.3	12.3	12.3		UL3	-1.28333	-1.78333	-2.03333	-2.28333	-0.533333	-0.866667	-1.45
UL4	9.5	9.5	10.7	10.7	10.7	10.7	11.5		UL4	-1.58333	-2.08333	-1.13333	-1.38333	-2.13333	-2.46667	-2.25
UL5
UL7	6.4	6.4	7.3	10.2	10.2	11.6	11.6		UL7	-4.68333	-5.18333	-4.53333	-1.88333	-2.63333	-1.56667	-2.15
AVE	8.51429	8.62857	9.1	9.77857	10.7286	11.0786	11.8786		AVE	-2.56905	-2.95476	-2.73333	-2.30476	-2.10476	-2.0881	-1.87143			1ヶ月ごとの増加率？速度？を計算
REAL	11Y1M	11Y7M	11Y10M	12Y1M	12Y10M	13Y2M	13Y9M		REAL	11Y1M	11Y7M	11Y10M	12Y1M	12Y10M	13Y2M	13Y9M			歯牙年齢
	11.0833	11.5833	11.8333	12.0833	12.8333	13.1667	13.75			11.0833	11.5833	11.8333	12.0833	12.8333	13.1667	13.75			3457のみ
			2016/1/5 ERT start
[truncated: 15 more columns]
